# Supplementary material for: Functional Aerogels Composed of Regenerated Cellulose and Tungsten Oxide for UV Detection and Seawater Desalination
Source: Gels. 2022 Dec 25;9(1):10. doi: 10.3390/gels9010010 (PMC9858587; doi:10.3390/gels9010010)
Supplement: Supplementary file 1 [file gels-09-00010-s001.zip]

Archive with 2 entries (2 files):
- Video S1-photochromic.mp4
- Video S2-evaporation.mp4
